# Supplementary material for: Scintillation Properties of Lanthanide Doped Pb4Lu3F17 Nanoparticles
Source: Materials (Basel). 2023 Jan 29;16(3):1147. doi: 10.3390/ma16031147 (PMC9919652; doi:10.3390/ma16031147)
Supplement: Supplementary file 1 [file materials-16-01147-s001.zip]

Archive with 1 entries (1 files):
- materials-2103945-supplementary.pdf
